# Supplementary material for: Trichoderma pubescens Elicit Induced Systemic Resistance in Tomato Challenged by Rhizoctonia solani
Source: J Fungi (Basel). 2023 Jan 27;9(2):167. doi: 10.3390/jof9020167 (PMC9961125; doi:10.3390/jof9020167)
Supplement: Supplementary file 1 [file jof-09-00167-s001.zip]

Archive with 1 entries (1 files):
- jof-2154372-supplementary.pdf
